# Supplementary material for: Synthesis of Six-Membered N-Heterocyclic Carbene Precursors Based on Camphor
Source: Molecules. 2023 Dec 6;28(24):7973. doi: 10.3390/molecules28247973 (PMC10745536; doi:10.3390/molecules28247973)
Supplement: Supplementary file 1 [file molecules-28-07973-s001.zip]

Archive with 1 entries (1 files):
- molecules-2743611-supplementary.pdf
